# Supplementary material for: Valorization of Olive Milling By-Products: Development and Application of an Antioxidant-Enriched Leavening Powder for Bakery Products
Source: Foods. 2026 Apr 24;15(9):1488. doi: 10.3390/foods15091488 (PMC13164460; doi:10.3390/foods15091488)
Supplement: Supplementary file 1 [file foods-15-01488-s001.zip]

Archive with 1 entries (1 files):
- foods-4237535-supplementary.pdf
